# Supplementary material for: Development and Application of a Microfluidics-Based Panel in the Basal/Luminal Transcriptional Characterization of Archival Bladder Cancers
Source: PLoS One. 2016 Nov 15;11(11):e0165856. doi: 10.1371/journal.pone.0165856 (PMC5112874; doi:10.1371/journal.pone.0165856)
Supplement: S1 Table — (XLSX) [file pone.0165856.s007.xlsx]

## Sheet: Sheet1
S1 Table. Genes comprising the custom bladder cancer microfluidics panel and corresponding assays
Gene Symbol	HUGO Gene Nomenclature	HGNC ID	Location	Applied Biosystems Probe ID	Probe	Forward	Reverse
ACER3	alkaline ceramidase 3	HGNC:16066	11q13.5	Hs00218034_m1
ACVRL1	activin A receptor type II-like 1	HGNC:175	12q13.13	custom	CTGGCTGCAGACCCGGTCCT	AGGTGGTGTGTGTGGATCAG	CCGCATCATCTGAGCTAGG
ADAM9	ADAM metallopeptidase domain 9	HGNC:216	8p11.23	Hs01106101_m1
AKT1	v-akt murine thymoma viral oncogene homolog 1	HGNC:391	14q32.32-q32.33	Hs00178289_m1
AKT1S1	AKT1 substrate 1 (proline-rich)	HGNC:28426	19q13.33	Hs00260717_m1
ARAF	v-raf murine sarcoma 3611 viral oncogene homolog	HGNC:646	Xp11.3-p11.23	Hs00176427_m1
AXL	AXL receptor tyrosine kinase	HGNC:905	19q13.1	Hs01064444_m1
BCL2	Alpha Isoform: B-cell CLL/lymphoma 2	HGNC:990	18q21.3	custom	TGCACACCTGGATCC	CCTGTGGATGACTGAGTACCTGAA	GGGCCGTACAGTTCCACAAA
BCL2	Beta Isoform:B-cell CLL/lymphoma 2	HGNC:990	18q21.3	custom	AGGCTGGGTAGGTGCA	ACCTGCACACCTGGATCCA	GCCCAGACTCACATCACCAA
BCL2L1	BCL2-like 1	HGNC:992	20q11.21	custom	CGGCTGGGATACTT	AATGACCACCTAGAGCCTTGGA	CTCGGCTGCTGCATTGTTC
BID	BH3 interacting domain death agonist	HGNC:1050	22q11.2	custom	AGAGGCAGATTCTG	CACTCCCGCTTGGGAAGAA	CCTGGCAATATTCCGGATGA
BMP2	bone morphogenetic protein 2	HGNC:1069	20p12	Hs00154192_m1
BMX	BMX non-receptor tyrosine kinase	HGNC:1079	Xp22.2	Hs01107407_m1
BSG	basigin (Ok blood group)	HGNC:1116	19p13.3	Hs00936295_m1
CBLB	Cbl proto-oncogene, E3 ubiquitin protein ligase B	HGNC:1542	3q	Hs00180288_m1
CCND1	cyclin D1	HGNC:1582	11q13	Hs00765553_m1
CCND2	cyclin D2	HGNC:1583	12p13	Hs00153380_m1
CDC20	cell division cycle 20 homolog (S. cerevisiae)	HGNC:1723	1p34.1	Hs00415851_g1
CDH1	cadherin 1, type 1, E-cadherin (epithelial)	HGNC:1748	16q22.1	Hs01023894_m1
CDH2	cadherin 2, type 1, N-cadherin (neuronal)	HGNC:1759	18q12.1	Hs00983056_m1
CDKN1A	cyclin-dependent kinase inhibitor 1A (p21, Cip1)	HGNC:1784	6p21.1	Hs00355782_m1
CDKN2A	cyclin-dependent kinase inhibitor 2A	HGNC:1787	9p21	Hs02902543_mH
CSK	c-src tyrosine kinase	HGNC:2444	15q24.1	Hs01062585_m1
CXCL1	chemokine (C-X-C motif) ligand 1 (melanoma growth stimulating activity, alpha)	HGNC:4602	4q13.3	Hs00236937_m1
DUSP1	dual specificity phosphatase 1	HGNC:3064	5q35.1	Hs00610256_g1
DUSP3	dual specificity phosphatase 3	HGNC:3069	17q21	Hs01115776_m1
DUSP6	dual specificity phosphatase 6	HGNC:3072	12q22-q23	Hs00737962_m1
EIF4EBP1	eukaryotic translation initiation factor 4E binding protein 1	HGNC:3288	8p12	Hs00607050_m1
EPAS1	endothelial PAS domain protein 1	HGNC:3374	2p21-p16	Hs01026149_m1
ERBB2	v-erb-b2 erythroblastic leukemia viral oncogene homolog 2, neuro/glioblastoma derived oncogene homolog (avian)	HGNC:3430	17q11.2-q12	custom	TTTGGACCGGAGGCTG	GAGTGTCAGCCCCAGAATGG	GTGGGCACAGGCCACACA
ERBB3	v-erb-b2 erythroblastic leukemia viral oncogene homolog 3 (avian)	HGNC:3431	12q13	Hs00176538_m1
FGF1	fibroblast growth factor 1 (acidic)	HGNC:3665	5q31.3-q33.2	Hs00265254_m1
FGF10	fibroblast growth factor 10	HGNC:3666	5p13-p12	Hs00610298_m1
FGF2	fibroblast growth factor 2 (basic)	HGNC:3676	4q26	Hs00266645_m1
FGF7	fibroblast growth factor 7	HGNC:3685	15q21.2	Hs00940253_m1
FGF9	fibroblast growth factor 9 (glia-activating factor)	HGNC:3687	13q11-q12	Hs00181829_m1
FGFR1	fibroblast growth factor receptor 1	HGNC:3688	8p12	Hs00241111_m1
FGFR2	fibroblast growth factor receptor 2	HGNC:3689	10q25.3-q26	Hs01552926_m1
FGFR3	C Isoform: fibroblast growth factor receptor 3	HGNC:3690	4p16.3	custom	TTAGCGCCCGCCGTCTTGAG	GACGGCACACCCTACGTTAC	TCTAGCTCCTTGTCGGTGGT
FGFR3	B Isoform: fibroblast growth factor receptor 3	HGNC:3690	4p16.3	custom	CGTCCCGCTCCGACACATTG	CTCAAGTCCTGGATCAGTGAGA	GGTGGCTCGACAGAGGTACT
FGFR3	fibroblast growth factor receptor 3	HGNC:3690	4p16.3	custom	CCTCGGGAGATGAC	ACTTCAGTGTGCGGGTGACA	CCTCGTCCTCCCCGTCTT
FGFR4	fibroblast growth factor receptor 4	HGNC:3691	5q33-qter	Hs01106908_m1
FLT1	fms-related tyrosine kinase 1 (vascular endothelial growth factor/vascular permeability factor receptor)	HGNC:3763	13q12	Hs01052961_m1
FN1	fibronectin 1	HGNC:3778	2q34	Hs01549976_m1
FOSL1	FOS-like antigen 1	HGNC:13718	11q13	Hs00759776_s1
FRS2	fibroblast growth factor receptor substrate 2	HGNC:16971	12q15	Hs00183614_m1
FRS3	fibroblast growth factor receptor substrate 3	HGNC:16970	6p21.1	Hs00183610_m1
GATA3	GATA binding protein 3	HGNC:4172	10p15	Hs00231122_m1
GLI1	GLI family zinc finger 1	HGNC:4317	12q13.2-q13.3	Hs01110766_m1
HIF1A	hypoxia inducible factor 1, alpha subunit (basic helix-loop-helix transcription factor)	HGNC:4910	14q23.2	Hs00153153_m1
HPSE	heparanase	HGNC:5164	4q21.3	Hs00935036_m1
JAG1	jagged 1	HGNC:6188	20p12.1-p11.23	Hs00164982_m1
MAP2K2	mitogen-activated protein kinase kinase 2	HGNC:6842	19p13.3	Hs00360961_m1
MAPK14	mitogen-activated protein kinase 14	HGNC:6876	6p21.3-p21.2	Hs00176247_m1
MDM2	Mdm2, p53 E3 ubiquitin protein ligase homolog (mouse)	HGNC:6973	12q13-q14	Hs00234753_m1
MET	met proto-oncogene (hepatocyte growth factor receptor)	HGNC:7029	7q31	custom	TGTCTGCCTGCAATC	CGGGACATGGACTCAACAGA	TGCACTATTTGGGAAAACCTTGT
MMP2	matrix metallopeptidase 2 (gelatinase A, 72kDa gelatinase, 72kDa type IV collagenase)	HGNC:7166	16q13-q21	Hs01548727_m1
MMP9	matrix metallopeptidase 9 (gelatinase B, 92kDa gelatinase, 92kDa type IV collagenase)	HGNC:7176	20q12-q13	Hs00234579_m1
MTOR	mechanistic target of rapamycin (serine/threonine kinase)	HGNC:3942	1p36	Hs00234522_m1
MYC	v-myc myelocytomatosis viral oncogene homolog (avian)	HGNC:7553	8q24	Hs00905030_m1
NF1	neurofibromin 1	HGNC:7765	17q11.2	Hs01035108_m1
NOTCH1	notch 1	HGNC:7881	9q34.3	custom	TCTGCATGCCCGGCTACGAG	CACCTGCCTGGACCAGAT	GTCTGTGTTGACCTCGCAGT
NOTCH2	notch 2	HGNC:7882	1p13-p11	Hs01050702_m1
PIK3CA	phosphatidylinositol-4,5-bisphosphate 3-kinase, catalytic subunit alpha	HGNC:8975	3q26.3	custom	TTCGACACTCTTCAAGCCTGA	CCCTGCTCATCAACTAGGAAACC	CAATTCAACCACAGTGGCCTTTT
PIK3CB	phosphatidylinositol-4,5-bisphosphate 3-kinase, catalytic subunit beta	HGNC:8976	3q21-qter	Hs00178872_m1
PIK3IP1	phosphoinositide-3-kinase interacting protein 1	HGNC:24942	22q12.2	Hs01018206_m1
PIK3R1	phosphoinositide-3-kinase, regulatory subunit 1 (alpha)	HGNC:8979	5q13.1	Hs00381459_m1
POU5F1	POU class 5 homeobox 1	HGNC:9221	6p21.33	Hs00999632_g1
PTCH1	patched 1	HGNC:9585	9q22.1-q31	Hs00181117_m1
PTEN	phosphatase and tensin homolog	HGNC:9588	10q23	Hs02621230_s1
PTGS2	prostaglandin-endoperoxide synthase 2 (prostaglandin G/H synthase and cyclooxygenase)	HGNC:9605	1q25.2-q25.3	Hs00153133_m1
PTP4A1	protein tyrosine phosphatase type IVA, member 1	HGNC:9634	6q12	Hs00748591_s1
PTPN1	protein tyrosine phosphatase, non-receptor type 1	HGNC:9642	20q13.1-q13.2	Hs00182260_m1
RB1	retinoblastoma 1	HGNC:9884	13q14.2	Hs01078066_m1
RPS6	ribosomal protein S6	HGNC:10429	9p21	Hs01058685_g1
S1PR1	sphingosine-1-phosphate receptor 1	HGNC:3165	1p21	Hs00173499_m1
SMO	smoothened, frizzled family receptor	HGNC:11119	7q32.1	Hs01090242_m1
SNAI1	snail homolog 1 (Drosophila)	HGNC:11128	20q13.2	Hs00195591_m1
SNAI2	snail homolog 2 (Drosophila)	HGNC:11094	8q11.21	Hs00950344_m1
SP2	Housekeeping Enzyme: Sp2 transcription factor	HGNC:11207	17q21.3-q22	custom	TGGAGCAGCTTCCT	GGCTCGAGACCAGCTCATCTA	GAGATCTGCCTCAATGAATAAATCC
SPHK1	sphingosine kinase 1	HGNC:11240	17q25.2	Hs00184211_m1
SPRY1	sprouty homolog 1, antagonist of FGF signaling (Drosophila)	HGNC:11269	4q	Hs01083036_s1
SRC	v-src sarcoma (Schmidt-Ruppin A-2) viral oncogene homolog (avian)	HGNC:11283	20q12-q13	Hs01082246_m1
TIMP1	TIMP metallopeptidase inhibitor 1	HGNC:11820	Xp11.3-p11.23	Hs00171558_m1
TIMP2	TIMP metallopeptidase inhibitor 2	HGNC:11821	17q25	Hs00234278_m1
TP53	tumor protein p53	HGNC:11998	17p13.1	custom	CAGATAGCGATGGTCTG	GCTGCCCCCACCATGAG	CCTTCCACTCGGATAAGATGCT
TP63	tumor protein p63	HGNC:15979	3q27-q29	custom	ACCTGGACGTATTCC	GTCGAGCACCGCCAAGTC	GCAATTTGGCAGTAGAGTTTCTTCA
TP73	tumor protein p73	HGNC:12003	1p36.3	custom	CTGGACGTACTCCC	CCAGCACGGCCAAGTCA	CTTGGCGATCTGGCAGTAGAG
TSC1	tuberous sclerosis 1	HGNC:12362	9q34	Hs01060648_m1
TSC2	tuberous sclerosis 2	HGNC:12363	16p13.3	Hs01020387_m1
USP7	ubiquitin specific peptidase 7 (herpes virus-associated)	HGNC:12630	16p13.3	Hs00931763_m1
VEGFA	vascular endothelial growth factor A	HGNC:12680	6p12	Hs00900055_m1
VPS33B	Housekeeping Enzyme: vacuolar protein sorting 33 homolog B	HGNC:12712	15q26.1	custom	AGAAGAGGTCTGGAGAGC	CCTGCACGTGTCCCAACTG	GGCACACGTGCTTCTTCTTG
WNT2	wingless-type MMTV integration site family member 2	HGNC:12780	7q31	Hs01128652_m1
ZEB1	zinc finger E-box binding homeobox 1	HGNC:11642	10p11.22	Hs00232783_m1
ZEB2	zinc finger E-box binding homeobox 2	HGNC:14881	2q22.3	Hs00207691_m1
