# Supplementary material for: Development and Application of a Microfluidics-Based Panel in the Basal/Luminal Transcriptional Characterization of Archival Bladder Cancers
Source: PLoS One. 2016 Nov 15;11(11):e0165856. doi: 10.1371/journal.pone.0165856 (PMC5112874; doi:10.1371/journal.pone.0165856)
Supplement: S2 Table — (XLSX) [file pone.0165856.s008.xlsx]

## Sheet: Sheet 1
S2 Table. Bladder cancer panel genes significanly differentially expressed between basal and luminal samples from the Choi discovery cohort
Gene	In Damrauer BASE47?	In Choi Basal/Luminal Signature?	Choi Discovery Fold Exp t-Statistic (Basal vs. Luminal)	Choi Discovery Adjusted P-value	Damrauer Discovery Fold Exp t-Statistic (Basal vs. Luminal)	Damrauer Discovery Adjusted P-value	Kim Fold Exp t-Statistic (Damrauer Basal vs. Luminal Signature)	Kim (Damrauer Signature) Adjusted P-value	Sjodahl Fold Exp t-Statistic (Damrauer Basal vs. Luminal Signature)	Sjodahl (Damrauer Signature) Adjusted P-value
ACER3	N	Y	5.58488	0.0001			1.14829	0.9996	4.10205	0.0047
AXL	N	Y	7.78678	0.0001	3.4187	0.1223	6.49831	0.0001	5.99003	0.0001
ERBB2	N	Y	-6.91854	0.0001	-3.06572	0.2588	-4.58664	0.0022	-7.21936	0.0001
ERBB3	N	Y	-6.7107	0.0001	-3.03592	0.271	-4.69808	0.0017	-10.8727	0.0001
FOSL1	N	Y	6.34247	0.0001	2.35723	0.7125	2.04991	0.8202	3.71285	0.0177
GATA3	Y	Y	-9.86858	0.0001	-4.69237	0.006	-6.66186	0.0001	-9.12255	0.0001
HIF1A	N	Y	7.47952	0.0001	0.89674	1	4.40849	0.0037	7.67816	0.0001
HPSE	N	Y	6.51514	0.0001	2.59766	0.5561	1.35103	0.9956	4.21909	0.0032
SPHK1	N	Y	11.1314	0.0001	5.02198	0.0029	3.66774	0.0327	6.62737	0.0001
SRC	N	Y	-5.59967	0.0001	-2.49024	0.6245	-3.21834	0.1045	-5.51017	0.0001
TIMP1	N	Y	5.85106	0.0001	2.81439	0.4125	5.42791	0.0001	4.59297	0.0007
MMP9	N	Y	5.3565	0.0002	1.40135	0.9983	2.81248	0.2776	5.03867	0.0004
SNAI2	N	Y	5.37256	0.0002	1.87395	0.9471	4.48569	0.0028	8.29681	0.0001
PIK3IP1	N	Y	-4.90946	0.001	-3.702	0.0677	-2.72787	0.3177	-3.8204	0.0129
PTP4A1	N	Y	4.77062	0.0013	1.55002	0.9939	4.96747	0.0007	5.63592	0.0001
BID	N	N	-4.15751	0.0085	-1.36924	0.9985	-4.05277	0.0125	-3.09897	0.1029
RPS6	N	N	-3.99605	0.0131	-2.25125	0.7782	-0.0844117	1	-4.38863	0.0013
ZEB2	N	Y	3.87156	0.0187	2.57015	0.5655	5.96186	0.0001	6.13898	0.0001
TIMP2	N	Y	3.68909	0.0334	3.40438	0.1249	4.52677	0.0027	5.83569	0.0001
JAG1	N	N	3.65576	0.0357	-0.505804	1	1.48125	0.9921	5.81364	0.0001
CDH1	N	N	-3.64014	0.0372	-3.58758	0.0854	-3.70643	0.0287	-5.32196	0.0002
FGFR3	N	N	-3.60917	0.0415	-3.05544	0.2633	-2.65212	0.3628	-2.82217	0.1994
DUSP1	N	N	3.59805	0.0416	0.683066	1	5.35126	0.0001	3.25883	0.0668
