# Supplementary material for: Development and Application of a Microfluidics-Based Panel in the Basal/Luminal Transcriptional Characterization of Archival Bladder Cancers
Source: PLoS One. 2016 Nov 15;11(11):e0165856. doi: 10.1371/journal.pone.0165856 (PMC5112874; doi:10.1371/journal.pone.0165856)
Supplement: S3 Table — (XLSX) [file pone.0165856.s009.xlsx]

## Sheet: sheet1
S3 Table. Bladder cancer cohort clinical & histological attributes and FGFR3 mutations and IHC data
Specimen ID	Histology	Micropapillary Histology	Primary/Met	Tissue Type	FGFR3.MUTMAP	FGFR3 IHC
HP-50950	non-invasive		P	Urinary Bladder		1
HP-50693	invasive		P	Urinary Bladder	NEG	0
HP-50888	non-invasive	Y	P	Urinary Bladder	NEG	2
HP-50737	non-invasive	N	P	Urinary Bladder		2
HP-50894	non-invasive	Y	P	Urinary Bladder	Fg_G370C	2
HP-50729	non-invasive	N	P	Urinary Bladder		2
HP-50707	non-invasive	N	P	Urinary Bladder	Fg_R248C	3
HP-50715	non-invasive	N	P	Urinary Bladder	Fg_R248C	3
HP-50705		N	P	Urinary Bladder	Fg_Y373C	3
HP-50722	non-invasive	N	P	Urinary Bladder	Fg_R248C	1
HP-50685	non-invasive	N	P	Urinary Bladder	Fg_S249C	2
HP-50684	non-invasive	Y	P	Urinary Bladder	Fg_S249C	2
HP-51223	non-invasive	N	P	Urinary Bladder	Fg_Y373C	1
HP-51227	non-invasive	N	P	Urinary Bladder	Fg_S249C	3
HP-50927	non-invasive	N	P	Urinary Bladder	Fg_S249C	3
HP-50688	non-invasive	N	P	Urinary Bladder	Fg_S249C	2
HP-50686	non-invasive	N	P	Urinary Bladder	Fg_S249C	2
HP-50922	invasive	Y	P	Urinary Bladder	Fg_S371C	1
HP-50920	non-invasive	Y	P	Urinary Bladder	Fg_S249C	2
HP-50699	non-invasive	N	P	Urinary Bladder	Fg_S249C	2
HP-50713	non-invasive	N	P	Urinary Bladder	Fg_S249C	2
HP-44234	met		M	Lymph Node	NEG	2
HP-51928	met		M	Lymph Node	NEG	0
HP-52713	met		M	Lymph Node	NEG	1
HP-51935	met		M	Lymph Node		0
HP-51936	met		M	Lymph Node	NEG	0
HP-52721	met		M	Lymph Node	NEG	1
HP-52709	met		M	Soft Tissue	NEG	1
HP-50331	met		M	Lymph Node	NEG	3
HP-52710	met		M	Lymph Node	NEG	1
HP-42007	met		M	Lymph Node	NEG	3
HP-52706	met		M	Lymph Node	NEG
HP-51930	met		M	White adipose tissue	NEG	2
HP-50916	invasive	N	P	Urinary Bladder	NEG	1
HP-50889	invasive	Y	P	Urinary Bladder	NEG	1
HP-50938	invasive		P	Urinary Bladder		1
HP-44237	invasive		P	Urinary Bladder	NEG	2
HP-44238	met		M	Lymph Node	NEG	1
HP-50895	invasive		P	Urinary Bladder	NEG	1
HP-52711	met		M	Cervix	NEG	1
HP-50913	invasive	Y	P	Urinary Bladder	NEG	0
HP-50709	invasive		P	Urinary Bladder	NEG	0
HP-44245	met		M	Lymph Node	NEG	2
HP-51217	invasive	N	P	Urinary Bladder		1
HP-50919	invasive	Y	P	Urinary Bladder	NEG	0
HP-50338	invasive	Y	P	Urinary Bladder	NEG	2
HP-50330	invasive	Y	P	Urinary Bladder	NEG	2
HP-42006	invasive		P	Urinary Bladder	NEG	1
HP-52708	met		M	Lymph Node	NEG	1
HP-50925	invasive	Y	P	Urinary Bladder	NEG	0
HP-50731	invasive	N	P	Urinary Bladder	NEG	2
HP-50741	invasive	N	P	Urinary Bladder	NEG	1
HP-50904	non-invasive	Y	P	Urinary Bladder	NEG	1
HP-50695	non-invasive		P	Urinary Bladder	NEG	2
HP-52615	non-invasive		P	Urinary Bladder	No Call
HP-50717	invasive	Y	P	Urinary Bladder	NEG	0.5
HP-50896	non-invasive		P	Urinary Bladder		1
HP-50930	invasive	Y	P	Urinary Bladder		1
HP-50933	invasive	N	P	Urinary Bladder	NEG	1
HP-50940	invasive		P	Urinary Bladder	NEG	0
HP-44244	met		M	Lymph Node	NEG	3
HP-52724	met		M	Lymph Node	NEG	1
HP-51230	invasive		P	Urinary Bladder		2
HP-44235	invasive		P	Urinary Bladder	NEG	1
HP-52714	met		M	Lymph Node	NEG	0.5
HP-52717	met		M	Lymph Node	NEG	1
HP-52707	met		M	Lymph Node	NEG	1
HP-52725	met		M	Lymph Node	NEG	1
HP-52722	met		M	Lymph Node	NEG	1
HP-52720	met		M	Lymph Node	NEG	1
HP-44236	met		M	Lymph Node	NEG	2
HP-50710	invasive		P	Urinary Bladder	NEG	0
HP-52718	met		M	Lymph Node	NEG	1
HP-50334	met		M	Lymph Node	NEG	0
HP-44230	met		M	Lymph Node	NEG	1
HP-44229	invasive		P	Urinary Bladder	NEG	2
HP-42008	met		M	Lymph Node	NEG	0.5
HP-52719	met		M	Lymph Node	NEG	1
HP-42001	met		M	Lymph Node	NEG	1
HP-52712	met		M	Lymph Node	NEG	1
HP-51933	met		M	Lymph Node	NEG	0
HP-50339	met		M	Lymph Node	NEG	1
HP-50725	invasive	N	P	Urinary Bladder	NEG	1
HP-50932	invasive	Y	P	Urinary Bladder	NEG	2
HP-50902	non-invasive		P	Urinary Bladder		2
HP-50732	non-invasive		P	Urinary Bladder		3
HP-50719	non-invasive		P	Urinary Bladder	Fg_S249C	1
HP-50909	non-invasive	N	P	Urinary Bladder	Fg_K650E	3
HP-50941	non-invasive		P	Urinary Bladder		2
HP-50939	non-invasive		P	Urinary Bladder	Fg_S249C	3
HP-42010	met		M	Lymph Node	NEG	3
HP-50910	non-invasive	N	P	Urinary Bladder		2
HP-50935	non-invasive		P	Urinary Bladder		2
HP-50951	invasive		P	Urinary Bladder		1
HP-50924	non-invasive		P	Urinary Bladder		1
HP-50886	non-invasive		P	Urinary Bladder	Fg_S249C	3
HP-50944	non-invasive		P	Urinary Bladder		2
HP-44242	met		M	Lymph Node	NEG	3
HP-44240	met		P	Urinary Bladder	NEG	1
HP-50333	met		M	Lymph Node	NEG	0
HP-32277	met		M	Lymph Node	NEG	2
HP-52715	met		M	Lymph Node	Fg_S249C	1
HP-32278	met		M	Lymph Node	Fg_Y373C	3
HP-44239	invasive		P	Urinary Bladder	NEG	1
HP-52716	met		M	Lymph Node	Fg_S249C	3
HP-52614	non-invasive		P	Urinary Bladder	Fg_R248C
HP-52612	non-invasive		P	Urinary Bladder	NEG
HP-50329	met		M	Lymph Node	NEG	0
HP-50945	non-invasive	N	P	Urinary Bladder	Fg_S249C	2
HP-52723	met		M	Lymph Node	NEG	0.5
HP-50332	met		M	Lymph Node	NEG	0
HP-44232	met		M	Lymph Node	NEG	2
HP-44231	invasive		M	Lymph Node	NEG	1
HP-50698	invasive	Y	P	Urinary Bladder	NEG	0
HP-50711	invasive		P	Urinary Bladder	NEG	0
HP-44233	invasive		P	Urinary Bladder	NEG	1
HP-50720	non-invasive		P	Urinary Bladder	Fg_R248C	1
HP-50336	met		M	Lymph Node	Fg_S249C	2
HP-50335	non-invasive	N	P	Urinary Bladder	Fg_S249C	2
HP-50704	invasive		P	Urinary Bladder	NEG	1
HP-50712	non-invasive		P	Urinary Bladder	Fg_S249C	1
HP-50735	invasive		P	Urinary Bladder	NEG	1
HP-50689	invasive		P	Urinary Bladder	NEG	0
HP-50701	invasive		P	Urinary Bladder	NEG	1
HP-50683	invasive	Y	P	Urinary Bladder	NEG	0
HP-50697	invasive		P	Urinary Bladder	NEG	2
HP-51222	invasive		P	Urinary Bladder		1
HP-50929	invasive		P	Urinary Bladder	NEG	0
HP-50696	non-invasive		P	Urinary Bladder	No Call	3
HP-50694	invasive		P	Urinary Bladder	NEG	1
HP-50700	non-invasive		P	Urinary Bladder	Fg_R248C	3
HP-50708	non-invasive		P	Urinary Bladder	Fg_S249C	2
HP-50692	non-invasive		P	Urinary Bladder	Fg_S249C/R248C	2
HP-50724	non-invasive		P	Urinary Bladder	Fg_S249C	1
HP-50706	non-invasive		P	Urinary Bladder	Fg_Y373C	2
HP-50742	non-invasive	N	P	Urinary Bladder	Fg_Y373C	1
HP-50723	non-invasive		P	Urinary Bladder	Fg_S249C	1
HP-50928	non-invasive	N	P	Urinary Bladder	Fg_G370C	3
HP-50931	non-invasive		P	Urinary Bladder		3
HP-50911	non-invasive		P	Urinary Bladder	Fg_S249C	2
HP-50892	non-invasive		P	Urinary Bladder	Fg_Y373C	3
HP-50897	non-invasive		P	Urinary Bladder		2
HP-50914	non-invasive	N	P	Urinary Bladder	Fg_S249C	2
HP-50936	non-invasive	N	P	Urinary Bladder	Fg_S249C	2
HP-50891	non-invasive		P	Urinary Bladder	NEG	1
HP-50728	non-invasive	N	P	Urinary Bladder		1
HP-50893	non-invasive	N	P	Urinary Bladder	Fg_G370C	2
HP-51221	non-invasive		P	Urinary Bladder	Fg_S249C	1
HP-50890	non-invasive		P	Urinary Bladder	Fg_Y373C	2
HP-50903	non-invasive		P	Urinary Bladder		3
HP-50906	non-invasive	N	P	Urinary Bladder	NEG	2
HP-42000	invasive		P	Urinary Bladder	NEG	1
HP-50942	non-invasive	N	P	Urinary Bladder		2
HP-50918	non-invasive	N	P	Urinary Bladder	Fg_R248C	3
HP-50912	invasive	N	P	Urinary Bladder	Fg_S249C	2
HP-50887	non-invasive		P	Urinary Bladder	NEG	2
HP-50885	non-invasive		P	Urinary Bladder	Fg_R248C
HP-50949	invasive	N	P	Urinary Bladder	Fg_S249C	2
HP-50923	non-invasive	N	P	Urinary Bladder	Fg_S249C	3
HP-50934	invasive	N	P	Urinary Bladder	NEG	2
HP-50943	invasive		P	Urinary Bladder	NEG	2
HP-50905	non-invasive		P	Urinary Bladder		3
HP-50898	non-invasive		P	Urinary Bladder		2
HP-50734	invasive		P	Urinary Bladder	Fg_S249C	3
HP-50733	non-invasive	N	P	Urinary Bladder		3
HP-50908	non-invasive	N	P	Urinary Bladder	NEG	2
HP-50714	non-invasive		P	Urinary Bladder	Fg_S249C	2
HP-50738	non-invasive	N	P	Urinary Bladder		2
HP-50716	non-invasive		P	Urinary Bladder	Fg_S249C	2
HP-50703	non-invasive		P	Urinary Bladder	NEG	2
HP-50953	invasive		P	Urinary Bladder		1
HP-50915	non-invasive		P	Urinary Bladder	Fg_S249C	2
HP-50921	non-invasive		P	Urinary Bladder	NEG	2
HP-52611	non-invasive		P	Urinary Bladder	Fg_S249C
HP-50899	Invasive	Y	P	Urinary Bladder	NEG	2
HP-51224	non-invasive		P	Urinary Bladder	NEG	1
HP-50907	non-invasive	N	P	Urinary Bladder	Fg_Y373C	3
HP-50900	Invasive		P	Urinary Bladder	Fg_S249C	3
HP-51229	non-invasive		P	Urinary Bladder	Fg_S249C	2
HP-50691	non-invasive		P	Urinary Bladder	Fg_S249C	3
HP-50739	non-invasive	N	P	Urinary Bladder	NEG	2
HP-50727	non-invasive		P	Urinary Bladder	NEG	1
HP-50948	non-invasive		P	Urinary Bladder		2
HP-51219	non-invasive		P	Urinary Bladder	NEG	1
HP-51228	non-invasive		P	Urinary Bladder	NEG	2
HP-51225	non-invasive		P	Urinary Bladder		1
HP-51226	non-invasive		P	Urinary Bladder	Fg_Y373C	2
HP-51220	non-invasive		P	Urinary Bladder	NEG	1
HP-50952	invasive		P	Urinary Bladder		1
HP-44241	invasive		P	Urinary Bladder	NEG	1
HP-51216	invasive		P	Urinary Bladder	NEG	1
HP-50901	invasive		P	Urinary Bladder	NEG	1
HP-50946	non-invasive		P	Urinary Bladder		2
HP-51934	met		M	Lymph Node		0
HP-51932	met		M	Lymph Node		1
HP-51931	met		M	Lymph Node		0
HP-51929	met		M	Lymph Node	NEG	0
HP-50947	non-invasive		P	Urinary Bladder		0
HP-50702	invasive		P	Urinary Bladder	NEG	3
HP-50721	invasive		P	Urinary Bladder	NEG	1
HP-51927	met		M	Lymph Node	NEG	0
HP-50690	invasive		P	Urinary Bladder	No Call	2
HP-50687	invasive		P	Urinary Bladder	NEG	0
HP-50726	non-invasive		P	Urinary Bladder		1
HP-51218	invasive		P	Urinary Bladder		1
HP-50917	non-invasive		P	Urinary Bladder	NEG	2
HP-50337	met		M	Penis	Fg_S249C
HP-30878	invasive		P	Urinary Bladder	NEG	2
